# Supplementary material for: Discovery of natural CdnP inhibitors through structure-based virtual screening and molecular dynamics simulations
Source: Microbiol Spectr. 2025 Apr 30;13(6):e03258-24. doi: 10.1128/spectrum.03258-24 (PMC12131788; doi:10.1128/spectrum.03258-24)
Supplement: Table S5 — Sequence and structural data of CdnP orthologs utilized in BLAST and evolutionary analyses, along with their docking outcomes involving compounds. [file spectrum.03258-24-s0002.xlsx]

## Sheet: Sheet1
Table S5 Sequence and structural data of CdnP orthologs utilized in BLAST and evolutionary analyses, along with their docking outcomes involving compounds.
Status|UniProt ID|Organism	Model	Gram Staining	Taxonomy	Percent Identity (%)	RMSD	Macrosporusone A/Docking score (kcal/mol)	Ligustroflavone/Docking score (kcal/mol)	Neodiosmin/Docking score (kcal/mol)	Rhoifolin/Docking score (kcal/mol)	Cilomilast/CdnP Docking score (kcal/mol)	Cilostazol/Docking score (kcal/mol)	Percent Identity
sp|P71615|Mycobacterium_tuberculosis	5JJU	1	Bacillati	100	0	-5.682	-8.046	-7.152	-8.99	-5.378	-6.286	1
tr|A0A1R3Y2C0|Mycobacterium_bovis	AF-A0A1R3Y2C0-F1	1	Bacillati	100	0.812	-5.942	-6.428	-5.969	-6.798	-5.344	-5.264	1
tr|A0A7I7MRS6|Mycobacterium_shinjukuense	AF-A0A7I7MRS6-F1	1	Bacillati	82.5	0.542	-6.795	-7.877	-7.639	-7.453	-4.364	-6.033	0.825
tr|A0A1X1YHL3|Mycobacterium_lacus	AF-A0A1X1YHL3-F1	1	Bacillati	80.4	0.452	-7.148	-9.388	-7.755	-8.352	-6.307	-6.002	0.804
tr|A0A7Z7N9A4|Mycobacterium_simulans	AF-A0A7Z7N9A4-F1	1	Bacillati	79.5	0.508	-6.43	-7.663	-7.343	-6.104	-5.067	-5.245	0.795
tr|A0A0I9Z808|Mycobacterium_haemophilum	AF-A0A0I9Z808-F1	1	Bacillati	79.2	0.534	-7.51	-7.698	-7.54	-7.312	-6.005	-5.896	0.792
tr|E1QFC8|Desulfarculus_baarsii	AF-E1QFC8-F1	0	Thermodesulfobacteriota	35.8	1.856	-5.538	-6.815	-5.04	-6.663	-4.713	-4.868	0.358
tr|Q9X1T1|Thermotoga_maritima	5O1U	0	Thermotogota	35.4	1.856	-6.485	-5.082	-3.87	-5.573	-6.034	-6.205	0.354
tr|A0A1M6TFY4|Thermocrinis_minervae	AF-A0A1M6TFY4-F1	0	Aquificota	35.2	4.285	-5.549	-6.481	-5.572	-5.576	-2.598	-4.457	0.352
tr|B3EAE9|Trichlorobacter_lovleyi	AF-B3EAE9-F1	0	Thermodesulfobacteriota	35	1.994	-5.698	-8.111	-6.086	-8.006	-4.833	-5.055	0.35
tr|D1C377|Sphaerobacter_thermophilus	AF-D1C377-F1	1	Thermomicrobiota	35	1.614	-4.845	-4.694	-6.457	-6.855	-4.868	-3.965	0.35
tr|A0A062XYN4|Thermoanaerobaculum_aquaticum	AF-A0A062XYN4-F1	0	Acidobacteriota	34.9	4.571	-4.399	-5.692	-5.418	-5.786	-4.088	-4.304	0.349
tr|D3SP89|Thermocrinis_albus	AF-D3SP89-F1	0	Synergistota	34.8	2.94	-5.072	-6.57	-5.935	-5.576	-5.345	-3.247	0.348
tr|Q74CT1|Geobacter_sulfurreducens	AF-Q74CT1-F1	0	Aquificota	34.8	1.698	-4.932	-6.283	-5.804	-5.221	-5.038	-5.22	0.348
tr|A0A9Q7AKH5|Aminithiophilus_ramosus		0	Thermodesulfobacteriota	34.8								0.348
tr|A0A292YC93|Lebetimonas_natsushimae	AF-A0A292YC93-F1	0	Campylobacterota	34.7	1.802	-4.727	-7.517	-6.261	-7.477	-5.085	-5.072	0.347
tr|A0A1Y1S1B0|Marispirochaeta_aestuarii	AF-A0A1Y1S1B0-F1	0	Spirochaetota	34.3	3.93	-4.59	-7.038	-5.953	-6.065	-4.351	-4.468	0.343
tr|A0A858RQ15|Luteolibacter_luteus	AF-A0A858RQ15-F1	0	PVC group	34.2	1.447	-4.859	-7.31	-6.902	-7.23	-5.585	-4.214	0.342
tr|A0A1I3PIE6|Planctomicrobium_piriforme	AF-A0A1I3PIE6-F1	0	PVC group	34.1	3.95	-5.192	-7.009	-5.884	-5.448	-3.821	-5.381	0.341
tr|A0A5D3WNP3|Geothermobacter_ehrlichii	AF-A0A5D3WNP3-F1	0	Thermodesulfobacteriota	34.1	1.696	-4.677	-5.83	-4.558	-6.189	-3.102	-4.174	0.341
tr|A0A517R2W4|Stratiformator_vulcanicus	AF-A0A517R2W4-F1	0	PVC group	33.8	4.399	-4.536	-6.181	-5.335	-5.374	-3.82	-4.191	0.338
tr|A0A7X6DPC3|Candidatus_Manganitrophus_noduliformans	AF-A0A7X6DPC3-F1	0	Nitrospirota	33.6	1.745	-5.228	-6.214	-5.841	-5.385	-3.418	-3.047	0.336
tr|A0A4Q2YAV8|Verrucomicrobiaceae_bacterium	AF-A0A4Q2YAV8-F1	0	PVC group	33.5	1.537	-4.907	-6.722	-5.571	-5.483	-3.87	-5.655	0.335
tr|E6X2E2|Nitratifractor_salsuginis	AF-E6X2E2-F1	0	Campylobacterota	33.2	2.301	-4.991	-6.335	-6.128	-5.04	-3.045	-4.073	0.332
tr|Q0EZ76|Mariprofundus_ferrooxydans_PV-1	AF-Q0EZ76-F1	0	Pseudomonadota	33.2	2.971	-5.485	-6.851	-5.227	-7.025	-4.687	-4.598	0.332
tr|A0A0B6WZB1|Pyrinomonas_methylaliphatogenes	AF-A0A0B6WZB1-F1	0	PVC group	33.1	1.5	-4.774	-8.947	-8.592	-7.066	-4.71	-5.179	0.331
tr|A0A517T9Q5|Calycomorphotria_hydatis	AF-A0A517T9Q5-F1	0	Acidobacteriota	33.1	4.535	-5.165	-6.353	-4.465	-5.471	-4.618	-3.754	0.331
tr|A0A6G7PVB5|Thermosulfuriphilus_ammonigenes	AF-A0A6G7PVB5-F1	0	Thermodesulfobacteriota	33.1	1.449	-6.275	-7.277	-5.761	-6.156	-4.726	-5.863	0.331
tr|A0A7G8BDE5|Alloacidobacterium_dinghuense	AF-A0A7G8BDE5-F1	0	Acidobacteriota	32.8	1.763	-4.893	-6.955	-6.689	-6.587	-5.476	-5.707	0.328
tr|G2LFH6|Chloracidobacterium_thermophilum	AF-G2LFH6-F1	0	Acidobacteriota	32.8	2.61	-4.2	-6.793	-5.941	-5.24	-3.525	-4.367	0.328
tr|O67552|Aquifex_aeolicus	AF-O67552-F1	0	Aquificota	32.8	3.812	-4.472	-6.025	-4.176	-5.237	-3.932	-4.407	0.328
tr|A0A975I375|Akkermansiaceae_bacterium		0	PVC group	32.7								0.327
tr|A0AA41WJ60|Thermalbibacter_longus		1	Thermomicrobiota	32.7								0.327
tr|A0A6N9TKZ3|Dissulfurirhabdus_thermomarina	AF-A0A6N9TKZ3-F1	0	delta/epsilon subdivisions	32.6	1.545							0.326
tr|A0A1I5SWC3|Hydrogenimonas_thermophila	AF-A0A1I5SWC3-F1	0	Campylobacterota	32.5	1.365	-4.473	-7.871	-6.253	-6.783	-5.223	-5.023	0.325
tr|I3ZKE3|Terriglobus_roseus	AF-I3ZKE3-F1	0	Acidobacteriota	32.4	1.591	-5.101	-9.171	-7.369	-7.565	-5.126	-5.105	0.324
tr|A0A410P5D4|Velamenicoccus_archaeovorus	AF-A0A410P5D4-F1	0	PVC group	32.2	1.774	-5.729	-7.065	-5.61	-7.018	-4.321	-4.672	0.322
tr|A0A3A9FSC8|bacterium_1XD42-8	AF-A0A3A9FSC8-F1		Unclassified Bacteria	32.1	3.734	-5.047	-5.531	-5.19	-6.527	-4.27	-4.113	0.321
tr|F2LVA7|Hippea_maritima	AF-F2LVA7-F1	0	PVC group	32	1.813	-5.298	-6.29	-6.712	-5.81	-4.22	-5.555	0.32
tr|A0A975J0L0|Luteolibacter_ambystomatis		0	Campylobacterota	32								0.32
tr|A0A2K8L3L2|Mariprofundus_ferrinatatus	AF-A0A2K8L3L2-F1	0	Pseudomonadota	31.7	2.92	-5.002	-6.493	-4.795	-6.467	-4.03	-3.759	0.317
tr|E5BHA4|Fusobacterium_gonidiaformans_3-1-5R	AF-E5BHA4-F1	0	Fusobacteriota	31.7	3.378	-6.151	-7.502	-7.012	-7.884	-3.706	-4.799	0.317
tr|A0A518AIK6|Aeoliella_mucimassa	AF-A0A518AIK6-F1	0	PVC group	30.9	4.517	-4.626	-5.903	-5.616	-5.701	-3.904	-3.781	0.309
tr|A0A517N066|Adhaeretor_mobilis	AF-A0A517N066-F1	0	PVC group	30.8	4.744	-4.148	-4.347	-6.302	-6.217	-4.883	-4.023	0.308
tr|A0A934S3E2|Luteolibacter_pohnpeiensis		0	PVC group	30.6								0.306
tr|A0A3A9ATS9|bacterium_D16-34	AF-A0A3A9ATS9-F1	0	Unclassified Bacteria	30.5	1.503	-4.867	-7.07	-6.337	-7.431	-5.162	-5.241	0.305
sp|P37484|Bacillus_subtilis	AF-P37484-F1	1	Bacillati	26.42	20.622	-4.439	-6.562	-5.641	-6.572	-5.023	-5.147	0.264
sp|Q9HX69|Pseudomonas_aeruginosa	3SY8	0	Pseudomonadota	20.24	29.337	-5.51	-7.659	-6.304	-6.145	-4.519	-6.34	0.202
tr|Q8E2M2|Streptococcus_agalactiae_serotype_III	AF-Q8E2M2-F1	1	Bacillati	20	25.207	-5.951	-5.799	-5.873	-6.106	-4.538	-4.315	0.2
tr|Q8E334|Streptococcus agalactiae serotype III (strain NEM316)	AF-Q8E334-F1				25.604	-6.555	-7.035	-7.623	-6.416	-6.739	-6.424
sp|Q01225|Vaccinia_virus	6EA8		Viruses	16.9	23.548	-5.399	-5.582	-5.857	-6.517	-6.871	-6.881	0.169
sp|P22413|Homo_sapiens	6WEU		Eukaryota (eucaryotes)	14.52	16.975	-4.58	-6.108	-6.587	-5.299	-7.821	-5.284	0.145
