# Supplementary material for: Discovery of natural CdnP inhibitors through structure-based virtual screening and molecular dynamics simulations
Source: Microbiol Spectr. 2025 Apr 30;13(6):e03258-24. doi: 10.1128/spectrum.03258-24 (PMC12131788; doi:10.1128/spectrum.03258-24)
Supplement: Table S6 — Assessment of absorption, distribution, metabolism, excretion, and toxicity (ADMET) properties of compounds. [file spectrum.03258-24-s0003.xlsx]

## Sheet: table S6
Table S6 Assessment of Absorption, Distribution, Metabolism, Excretion, and Toxicity (ADMET) Properties of compounds.
Compound	smiles	MW	Vol	Dense	nHA	nHD	TPSA	nRot	nRing	MaxRing	nHet	fChar	nRig	Flex	nStereo	gasa	QED	Synth	Fsp3	MCE-18	Natural Product-likeness	Alarm_NMR	BMS	Chelating	PAINS	Lipinski	Pfizer	GSK	GoldenTriangle	logS	logD	logP	mp	bp	pka_acidic	pka_basic	caco2	MDCK	PAMPA	pgp_inh	pgp_sub	hia	f20	f30	f50	OATP1B1	OATP1B3	BCRP	BSEP
Macrosporusone A	Cc1cc(O)c2c3c1C(=O)C1c4c(c(O)cc5cc(O)cc(C)c45)[C@@]3(COC2=O)[C@H]1O	418.11	407.488	1.02607	7	4	124.29	0	6	21	7	0	30	0	3	1	0.414	5.538	0.25	157.867	1.526	[(1, 2, 3, 5, 6, 7, 8, 9, 10), (26, 27, 28), (14, 13, 15, 16, 17, 18, 20, 21, 23, 11, 12)]	['-']	['-']	['-']	0	0	1	0	-5.28789	2.17042	2.8832	263.392	369.824	8.49736	3.3576	-5.42362	-4.84184	0.484235	0.00224109	0.982782	0.00122744	0.847892	0.996672	0.999663	0.993138	0.983214	0.185724	0.245683
Ligustroflavone	C[C@@H]1O[C@@H](OC[C@H]2O[C@@H](Oc3cc(O)c4c(=O)cc(-c5ccc(O)cc5)oc4c3)[C@H](O[C@@H]3O[C@@H](C)[C@H](O)[C@@H](O)[C@H]3O)[C@@H](O)[C@@H]2O)[C@H](O)[C@H](O)[C@H]1O	724.22	665.118	1.08886	18	10	287.89	8	6	10	18	0	36	0.222222	15	1	0.117	5.246	0.545	147.118	1.743	[(9, 10, 28, 27, 26, 18, 17, 15, 14, 12, 11), (23, 22, 21, 20, 19, 25, 24)]	[(35, 36, 37, 38, 39, 40, 41, 42, 43, 44, 45, 46, 47, 48)]	['-']	['-']	1	0	1	1	-2.46113	1.37192	0.938075	151.065	280.367	4.30528	5.34875	-6.62625	-5.04339	0.999996	9.41e-08	0.978897	0.87785	0.707734	0.99657	0.999483	0.999514	0.999915	0.0901085	0.000441863
Neodiosmin	COc1ccc(-c2cc(=O)c3c(O)cc(O[C@@H]4O[C@H](CO)[C@@H](O)[C@H](O)[C@H]4O[C@@H]4O[C@@H](C)[C@H](O)[C@@H](O)[C@H]4O)cc3o2)cc1O	608.17	560.823	1.08442	15	8	238.2	7	5	10	15	0	30	0.233333	10	1	0.159	4.681	0.464	118.585	2.001	[(42, 41, 40, 5, 4, 3, 2, 1), (15, 14, 37, 38, 39, 6, 7, 8, 10, 11, 13), (1, 2, 3, 4, 5, 40, 41)]	['-']	[(5, 4, 3, 2, 41, 40, 42, 1, 0)]	['-']	1	0	1	1	-3.07804	0.813877	-0.178909	231.594	379.577	4.34205	4.47268	-6.37191	-5.23556	0.999183	3.27e-05	0.898374	0.969333	0.507093	0.997199	0.999377	0.999516	0.99997	0.303665	0.00038039
Rhoifolin	C[C@@H]1O[C@@H](O[C@H]2[C@H](Oc3cc(O)c4c(=O)cc(-c5ccc(O)cc5)oc4c3)O[C@H](CO)[C@@H](O)[C@@H]2O)[C@H](O)[C@H](O)[C@H]1O	578.16	534.737	1.0812	14	8	228.97	6	5	10	14	0	30	0.2	10	1	0.174	4.606	0.444	115.923	2.071	[(7, 8, 26, 25, 24, 16, 15, 13, 12, 10, 9), (21, 20, 19, 18, 17, 23, 22)]	['-']	['-']	['-']	1	0	1	1	-2.73581	1.35745	0.952147	194.102	295.6	5.00616	5.01018	-6.55182	-5.01898	0.999802	2.62e-07	0.715347	0.99196	0.862156	0.999918	0.999791	0.999936	0.999996	0.163819	2.79e-05
[truncated: 73 more columns]
